# Supplementary material for: Genetic Variation in Attachment Glycoprotein Genes of Human Respiratory Syncytial Virus Subgroups A and B in Children in Recent Five Consecutive Years
Source: PLoS One. 2013 Sep 17;8(9):e75020. doi: 10.1371/journal.pone.0075020 (PMC3775769; doi:10.1371/journal.pone.0075020)
Supplement: Table S1 — Reference sequences of identified genotypes of HRSV-A downloaded from GenBank. (XLS) [file pone.0075020.s001.xls]

## Sheet: Sheet1
Table S1. Reference sequences of identified genotypes of HRSV-A downloaded from GenBank
Strain	GenBank accession number	Genotype
CH34	af065257	GA1
AL19471-5	af233902	GA1
MO48	af233914	GA1
NY108	af233917	GA1
CH28	af065256	GA2
AL19376-1	af233900	GA2
MO55	af233915	GA2
TX69564	af233923	GA2
SA98V173	af348806	GA2
CN2395	af233905	GA3
MO13	af233911	GA3
MO16	af233913	GA3
TX68481	af233920	GA3
TX68532	af233921	GA3
CH09	af065254	GA4
NZA-89-03	dq171789	GA4
NZA-91-10	dq171790	GA4
CH17	af065255	GA5
AL19556-3	af233903	GA5
CN2708	af233906	GA5
CN3114	af233908	GA5
MO01	af233909	GA5
MO15	af233912	GA5
NY103	af233916	GA5
TX69343	af233922	GA5
AL19452-2	af233901	GA6
NY20	af233918	GA6
CN1973	af233904	GA7
CN2851	af233907	GA7
MO02	af233910	GA7
SA99V360	af348804	GA7
NG-016-04	ab470478	NA1
Beijing/A/04/07	dq289605	NA1
Beijing/A/04/58	dq289633	NA1
JU(IAL)1753/2007	fj210826	NA1
SP(IAL)1691/2007	fj210829	NA1
SP(IAL)1692/2007	fj210830	NA1
GER/0825/05-06	fj391414	NA1
GER/0897/06-07	fj391425	NA1
GER/3897/06-07	fj391441	NA1
Chongqing/A/08/03	gu550471	NA1
NG-082-05	ab470479	NA2
NG-115-07	ab603443	NA2
NG-073-08	ab603445	NA2
ON67-1210A	jn257693	ON1
ON138-0111A	jn257694	ON1
A2	m11486	Prototype
SA98V603	af348807	SAA1
SA99V1239	af348808	SAA1
SA97D669	af348809	SAA1
SA98D707	af348810	SAA1
