# Supplementary material for: Genetic Variation in Attachment Glycoprotein Genes of Human Respiratory Syncytial Virus Subgroups A and B in Children in Recent Five Consecutive Years
Source: PLoS One. 2013 Sep 17;8(9):e75020. doi: 10.1371/journal.pone.0075020 (PMC3775769; doi:10.1371/journal.pone.0075020)
Supplement: Table S2 — Reference sequences of identified genotypes of HRSV-B downloaded from GenBank. (XLS) [file pone.0075020.s002.xls]

## Sheet: Sheet1
Table S2. Reference sequences of identified genotypes of HRSV-B downloaded from GenBank
Strain	GenBank accession number	Genotype
BA4128/99B	ay333364	BA1
BA/802/9	dq227363	BA1
BA/1370/99	dq227364	BA1
BA/505/02	dq227371	BA1
BA/770/02	dq227373	BA1
NG-042-07	hm459884	BA10
NG-077-07	hm459886	BA10
NG-017-07	hm459890	BA10
NG-065-07	hm459891	BA10
BE/12522/01	ay751119	BA2
BE/12349/02	ay751121	BA2
BE/1066/03	ay751123	BA2
BA/4826/03	dq227389	BA2
BA/495/02	dq227370	BA3
BA/998/02	dq227375	BA3
BA/1441/02	dq227381	BA3
BA/524/04	dq227396	BA4
BA/493/04	dq227407	BA4
BA/1526/04	dq227408	BA4
NG-004-03	ab175819	BA5
NG-006-03	ab175820	BA5
BE/11500/01	ay751105	BA6
BE/210/03	ay751111	BA6
NG-013-05	ab470481	BA7
NG-068-05	hm459864	BA7
NG-064-06	ab470482	BA8
NG-228-06	hm459871	BA8
NG-013-07	hm459873	BA8
NG-120-07	hm459875	BA8
BA/100/04	dq227395	BA9
NG-015-09	hm459880	BA9
NG-004-09	hm459881	BA9
CH10b	af065250	GB1
WV4843	m73540	GB1
WV15291	m73542	GB1
CH93-9b	af065251	GB2
NZB-88-01	dq171849	GB2
NZB-89-01	dq171858	GB2
MO35	af233929	GB3
NY97	af233932	GB3
TX69208	af233933	GB3
AL19734-4	af233924	GB4
NY01	af233931	GB4
SA98V602	af348824	GB4
BA/3018/98	ay672691	GB4
BA/3976/99	ay672698	GB4
CH18537	m17213	prototype
SA0025	af348825	SAB1
SA98D1656	af348826	SAB1
SA99V800	af348821	SAB2
SA99V1325	af348822	SAB2
SA98V192	af348811	SAB3
SA0028	af348812	SAB3
SA99V429	af348813	SAB3
Cam2009-0351	jn119976	SAB4
Cam2009-1013	jn119979	SAB4
Cam2009-2145	jn119987	SAB4
Cam2009-8166	jn120007	SAB4
Mon/7/01	ay488804	URU1
Mon/8/01	ay488805	URU1
Mon/15/90	ay333361	URU2
Mon/6/01	ay488803	URU2
