# Supplementary material for: Genetic Variation in Attachment Glycoprotein Genes of Human Respiratory Syncytial Virus Subgroups A and B in Children in Recent Five Consecutive Years
Source: PLoS One. 2013 Sep 17;8(9):e75020. doi: 10.1371/journal.pone.0075020 (PMC3775769; doi:10.1371/journal.pone.0075020)
Supplement: Table S3 — Information for diagnoses of 199 children infected with identified genotypes. a “BA?” represents HRSV-B strains with 60-nucleotide duplication not clustering into any other identified BA genotypes. URTI is short for Upper Respiratory Tract Infection. (XLS) [file pone.0075020.s003.xls]

## Sheet: Sheet1
Table S3. Information for diagnoses of 199 children infected with identified genotypes.
Diagnosis	GA5	NA1	NA3	NA4	SAB4	CB1	BA-C	BA?a	BA7	BA9	BA10
URTI		2								1	1
Bronchitis		5								2
Bronchiolitis		32		1	1	4	3	1		4
Pneumonia	1	95	3	2	1	8	5	2	1	20	4
a “BA?” represents HRSV-B strains with 60-nucleotide duplication not clustering into any other identified BA genotypes. URTI is short for Upper Respiratory Tract Infection.
